# Supplementary material for: Application of Fourier transform infrared spectroscopy with chemometrics on postmortem interval estimation based on pericardial fluids
Source: Sci Rep. 2017 Dec 21;7:18013. doi: 10.1038/s41598-017-18228-7 (PMC5740144; doi:10.1038/s41598-017-18228-7)
Supplement: Supplementary file 1 — Supplementary Dataset 1 [file 41598_2017_18228_MOESM1_ESM.csv]

Training Dataset
Groups	1801.217	1799.288	1797.359	1795.431	1793.503	1791.574	1789.646	1787.717	1785.789	1783.86	1781.932	1780.003	1778.075	1776.146	1774.218	1772.289	1770.361	1768.432	1766.504	1764.575	1762.647	1760.718	1758.79	1756.861	1754.933	1753.004	1751.076	1749.147	1747.219	1745.29	1743.362	1741.433	1739.505	1737.576	1735.648	1733.719	1731.791	1729.862	1727.934	1726.005	1724.077	1722.148	1720.22	1718.291	1716.363	1714.434	1712.506	1710.577	1708.649
0	0.015462133	0.015821509	0.015613708	0.015939756	0.015927729	0.016702422	0.016040607	0.016016069	0.016211227	0.01682155	0.016620661	0.017190147	0.017210548	0.017644143	0.017566352	0.01852404	0.018402941	0.018455862	0.017961304	0.018212938	0.018540719	0.019368237	0.019170743	0.019884441	0.019845153	0.020429254	0.021268899	0.022852899	0.022905728	0.023468508	0.02377824	0.024661319	0.025275611	0.026341514	0.026381909	0.028608094	0.029020613	0.029772419	0.029627417	0.030462178	0.031285374	0.033039476	0.033626739	0.036140666	0.038592513	0.041435572	0.042729041	0.045695772	0.048858993
30	0.018210452	0.018584621	0.018500801	0.018928933	0.019060926	0.019712009	0.019231819	0.019297097	0.019134659	0.019475471	0.01932982	0.019550292	0.019672929	0.020117748	0.019841991	0.020347827	0.020345168	0.020969767	0.02078943	0.021249304	0.021686429	0.022233439	0.021998058	0.022631843	0.023119621	0.024161234	0.024838373	0.026516159	0.026494777	0.026835742	0.02714404	0.027790389	0.028136836	0.029000518	0.028853826	0.030260358	0.030479156	0.031391271	0.031647689	0.032687503	0.033579498	0.035034302	0.035824979	0.038066224	0.039678107	0.041993552	0.043042803	0.04546589	0.047882136
18	0.017736236	0.018283558	0.018058079	0.018302381	0.018030612	0.018728891	0.018641809	0.018730928	0.018510642	0.01892296	0.018874012	0.019391754	0.019344692	0.019782856	0.019738417	0.020517602	0.020472489	0.02072152	0.020523567	0.021039392	0.020999792	0.02154413	0.021656629	0.022343137	0.022481204	0.023043333	0.02318279	0.024094521	0.02441733	0.025432747	0.025709641	0.026673254	0.026975808	0.028100812	0.028602363	0.030294621	0.030039246	0.031101246	0.031625306	0.03297063	0.033896539	0.035381144	0.036045193	0.0381852	0.040214329	0.042738819	0.044166334	0.04662742	0.048727096
36	0.024030828	0.024675016	0.024581531	0.024698928	0.024384849	0.024982174	0.025016243	0.025221704	0.025087633	0.02533412	0.025437629	0.025913583	0.02572882	0.026014257	0.026042782	0.0268861	0.026616833	0.026800122	0.026760141	0.027136006	0.027159974	0.027732978	0.02766658	0.028195936	0.028247424	0.028701138	0.029063541	0.030527526	0.030710948	0.031319832	0.031636546	0.032757473	0.0332463	0.034265712	0.034481739	0.036202476	0.036314861	0.037567903	0.03839795	0.039619794	0.040609962	0.042341336	0.043188342	0.045583262	0.047657243	0.049781317	0.050950426	0.053424904	0.055702239
12	0.018773264	0.019250341	0.019047864	0.019178721	0.018560104	0.018786824	0.018928984	0.01942804	0.01914282	0.019547697	0.01956318	0.020156293	0.02008139	0.020531722	0.020583748	0.021460084	0.020911783	0.021255907	0.021193689	0.021347553	0.021438267	0.022036909	0.022002986	0.022807398	0.022858466	0.023157458	0.023138677	0.024612317	0.025437207	0.026165257	0.026074483	0.026909313	0.027572342	0.02894936	0.029353893	0.031024631	0.03108214	0.032226192	0.032307571	0.032832851	0.033572109	0.034922693	0.035087602	0.037632692	0.040000162	0.042328237	0.043039757	0.04532304	0.047755794
42	0.020302546	0.020605067	0.020140484	0.020436451	0.020329437	0.020786581	0.020759368	0.021148613	0.020959266	0.021228834	0.021164941	0.021415549	0.021030591	0.02150153	0.021653128	0.02264966	0.022211996	0.022355891	0.022185773	0.022556318	0.022677253	0.023240942	0.023327233	0.023928638	0.023918594	0.024713488	0.024877111	0.025943341	0.02608356	0.02660543	0.026888618	0.027811442	0.028119372	0.028877021	0.029001819	0.031229901	0.031355538	0.032222333	0.032803394	0.034246496	0.034985286	0.036325692	0.036930664	0.038936097	0.040881954	0.043881614	0.045130623	0.04728369	0.049090541
6	0.014683592	0.014948819	0.014734435	0.01509805	0.015029841	0.015580519	0.015318487	0.015543084	0.015477777	0.016003302	0.016010898	0.016396773	0.016290239	0.016684386	0.016578285	0.017283489	0.017211337	0.01751825	0.017364425	0.017728101	0.017775268	0.018391478	0.018375619	0.019087488	0.019176703	0.019817626	0.020010773	0.020921703	0.021083649	0.022059519	0.022395683	0.023254498	0.023764723	0.025045244	0.024993656	0.026418107	0.026925648	0.028053449	0.028550405	0.029622841	0.030185061	0.031620959	0.032104345	0.034004621	0.03552351	0.037971133	0.039557681	0.042381301	0.044920111
24	0.01884818	0.019163142	0.019292826	0.019750012	0.019570256	0.020037194	0.019792892	0.020014269	0.0200187	0.020549137	0.020541608	0.020837838	0.020712134	0.021341603	0.021216626	0.021403881	0.021522031	0.022150111	0.022186541	0.022852221	0.022616228	0.022991487	0.023195421	0.023876013	0.024056084	0.024460979	0.024641686	0.026246649	0.026885479	0.027613727	0.027495376	0.028464849	0.029117014	0.029946638	0.029764142	0.031302227	0.032105263	0.033374268	0.033871279	0.035032511	0.035814233	0.037941952	0.038832673	0.040516148	0.04197288	0.044444331	0.045995857	0.048740787	0.050914559
48	0.021598721	0.022207238	0.02181084	0.021560802	0.021274536	0.022296177	0.022061564	0.0221598	0.0220862	0.022576503	0.022578806	0.022983533	0.022420322	0.022744473	0.022967256	0.023776028	0.023638704	0.024051217	0.02417831	0.024773333	0.024872823	0.025704921	0.025775599	0.02606218	0.025789872	0.026085579	0.026174003	0.02733859	0.027255267	0.027545256	0.02798315	0.029090767	0.029522079	0.030341113	0.030256889	0.032628982	0.033686526	0.034871846	0.036057694	0.037752561	0.039193112	0.041329954	0.042541311	0.044655653	0.046035959	0.047882806	0.048927782	0.050775646	0.052170534
0	0.015641242	0.01587463	0.015768977	0.016124429	0.016096359	0.017072648	0.016507547	0.016600779	0.016582852	0.017038657	0.017062011	0.017584811	0.017456196	0.018044476	0.017936954	0.018767406	0.018786261	0.018896428	0.018629342	0.018985051	0.01917587	0.019923696	0.019646848	0.020263591	0.020440092	0.021137103	0.021752752	0.023074004	0.022981349	0.023742928	0.024250189	0.025218642	0.025739998	0.02674575	0.027033131	0.028934984	0.028801929	0.029863023	0.030260883	0.031238932	0.032082729	0.033691263	0.03438247	0.036943261	0.03916109	0.041747143	0.043218203	0.046420672	0.049580274
18	0.018814196	0.018963302	0.018940858	0.019261201	0.019294194	0.019977709	0.019441902	0.01939966	0.019431784	0.019860312	0.019845238	0.020290702	0.020017768	0.020286426	0.020155168	0.020880418	0.020717927	0.021314178	0.021279121	0.021671381	0.021654179	0.022258649	0.022085183	0.02288957	0.023090253	0.023834681	0.024388303	0.02584215	0.026128423	0.026758868	0.027001533	0.028127941	0.028566034	0.029418768	0.029558929	0.031123133	0.031022147	0.031869681	0.032397103	0.033545107	0.034177484	0.035521559	0.036283029	0.038597411	0.040550716	0.042726279	0.0437433	0.046435602	0.048872417
30	0.020873759	0.021262251	0.021261864	0.021637882	0.021641062	0.022252033	0.021836459	0.021805656	0.021595243	0.02202362	0.021844946	0.02244579	0.022483002	0.022979386	0.023077873	0.0239659	0.023789997	0.023889206	0.023588858	0.023839916	0.02393287	0.024598416	0.024665898	0.025202857	0.025013764	0.025369333	0.02571265	0.026901489	0.026979988	0.027660138	0.027932727	0.028771552	0.029232924	0.030387044	0.030216568	0.031633499	0.03213476	0.033064186	0.033468396	0.034523507	0.035299384	0.036831831	0.037372786	0.039162087	0.041220764	0.043872267	0.044970222	0.047496762	0.049922952
12	0.017657917	0.018039809	0.017924126	0.01833614	0.018003532	0.018636506	0.018844134	0.019191118	0.019128327	0.019567422	0.01949353	0.019746172	0.0195241	0.01990986	0.019852997	0.020809123	0.020449692	0.020839624	0.02076075	0.020995169	0.021020446	0.021970177	0.022011597	0.022600773	0.022539702	0.023199502	0.023724658	0.025191041	0.025497388	0.026380989	0.02692505	0.027944393	0.02835456	0.029574992	0.029558956	0.030969523	0.031482661	0.032611717	0.032928664	0.034111246	0.034894294	0.03626333	0.036856119	0.038947282	0.040570747	0.043238708	0.044478764	0.046702542	0.048846926
24	0.017332057	0.017829243	0.017906594	0.018117607	0.01747346	0.018063308	0.018506112	0.018794244	0.018546881	0.018876854	0.018820661	0.01936092	0.019317484	0.019736117	0.019573907	0.019603643	0.01971055	0.020436976	0.020643491	0.021119846	0.020917037	0.021562479	0.021624267	0.022217273	0.022405364	0.022898746	0.022720552	0.023634384	0.024143829	0.025299816	0.025796606	0.027021306	0.027351829	0.028364881	0.027833877	0.028665351	0.029918108	0.03147464	0.032251959	0.033434307	0.034142507	0.035685406	0.036311606	0.037609851	0.038828561	0.041893666	0.043708092	0.046493513	0.048778558
36	0.020697489	0.020883154	0.020886033	0.021259887	0.020984719	0.021430892	0.021048179	0.021101621	0.021107894	0.021481513	0.021321714	0.021805952	0.021723193	0.022021705	0.022035474	0.022675354	0.022660389	0.023079393	0.022970163	0.023274055	0.023198168	0.023733611	0.023880177	0.024435726	0.024250456	0.024693825	0.024957046	0.025884266	0.026208582	0.026833789	0.026906298	0.027611539	0.02806378	0.029180671	0.029413878	0.031189464	0.031567906	0.032689838	0.033439944	0.034679108	0.035640282	0.03727294	0.038087419	0.039736963	0.041033296	0.043398654	0.044595413	0.046712856	0.048463118
48	0.019857024	0.020011017	0.019904059	0.019990086	0.019780877	0.020522412	0.020262968	0.020458172	0.02052446	0.020901291	0.020441439	0.020708676	0.021170961	0.021816156	0.021380168	0.021947287	0.022213519	0.022948773	0.022918724	0.023602053	0.023821176	0.024268296	0.024289118	0.02490148	0.024628628	0.024927024	0.025165054	0.026126288	0.026621471	0.027194423	0.027137473	0.027871401	0.028379178	0.029683796	0.030197368	0.032948919	0.03361653	0.035214433	0.036658267	0.038203187	0.03989347	0.042453499	0.043783977	0.045955074	0.047027567	0.048401157	0.049320898	0.051125498	0.052574196
42	0.018686831	0.018999856	0.018803011	0.019093484	0.019185274	0.01973091	0.019285582	0.01956705	0.019651231	0.020092613	0.019767818	0.020241522	0.020160716	0.020408938	0.020254329	0.020813619	0.020839713	0.021492399	0.021373507	0.021818708	0.021945734	0.022329049	0.022399883	0.022881247	0.022672978	0.023325113	0.023524412	0.024146059	0.024559764	0.025892817	0.026035	0.026591034	0.027265094	0.028390641	0.028249547	0.03014142	0.030681283	0.031833454	0.03247542	0.033889213	0.03504777	0.036775394	0.037422462	0.039441564	0.041188608	0.043219143	0.044335413	0.046652814	0.04877693
6	0.013589141	0.013688724	0.013342811	0.013600538	0.013436466	0.014140357	0.01404365	0.014134746	0.014058613	0.014820987	0.014859088	0.015147329	0.014968863	0.015422367	0.015499778	0.016036836	0.015829041	0.016122628	0.016193427	0.016599947	0.016479514	0.01695896	0.01706074	0.017706891	0.017692707	0.018401357	0.018537527	0.019073488	0.019209692	0.020523839	0.020885287	0.021665361	0.022112417	0.02341042	0.023398223	0.024978144	0.025592358	0.026737507	0.027150619	0.028062884	0.028435777	0.02972925	0.030229422	0.032304476	0.033532397	0.035630483	0.03742721	0.040433602	0.043056008
48	0.020811	0.02118114	0.020953673	0.021106474	0.020900512	0.021644518	0.021186126	0.021066809	0.020980672	0.021331983	0.021327902	0.021881743	0.021775932	0.022230584	0.022381352	0.023678608	0.024048518	0.024297647	0.024066388	0.024176412	0.024645819	0.025403334	0.025062292	0.025455814	0.02511548	0.025516488	0.026138492	0.027104642	0.026768263	0.027171267	0.027667359	0.028411063	0.029007062	0.030099047	0.030185608	0.032664989	0.033926333	0.035403754	0.036571777	0.038400611	0.04022726	0.042493077	0.04339534	0.045697273	0.047794522	0.048612806	0.048007132	0.048690983	0.049521828
12	0.016411072	0.016811653	0.017063942	0.017601014	0.017287958	0.017672733	0.017578996	0.017839124	0.017788899	0.01826008	0.018185324	0.018673576	0.018574333	0.018954351	0.018900932	0.019357513	0.019136547	0.01960843	0.01954747	0.02006823	0.020324921	0.02098166	0.020799137	0.02125657	0.021161966	0.021956478	0.022418354	0.023625636	0.024073046	0.025117286	0.025353889	0.025755367	0.026066223	0.027478537	0.027526686	0.028839591	0.029553651	0.0306481	0.030765526	0.031727308	0.032537896	0.034280991	0.035095967	0.037032618	0.038492761	0.040983246	0.042122476	0.044718899	0.046962567
30	0.020473168	0.021212211	0.021134644	0.021433178	0.021241652	0.022013262	0.02167192	0.021581973	0.021400199	0.021633729	0.021542266	0.022287362	0.022430813	0.022704421	0.022695668	0.023481948	0.023056288	0.023407592	0.023179707	0.023367364	0.023747578	0.024620223	0.02448909	0.025041873	0.025002959	0.025700849	0.026370046	0.027562081	0.027699071	0.028615962	0.028971086	0.029645326	0.029913777	0.030505562	0.030330982	0.032060621	0.032508046	0.033451278	0.033918257	0.035102569	0.036053957	0.037638393	0.038247447	0.040329516	0.042744232	0.045204207	0.04618431	0.048493139	0.050614584
42	0.024722523	0.024826187	0.024592393	0.024867018	0.02480719	0.025484717	0.025090263	0.025083981	0.024994593	0.025372962	0.025337824	0.025902542	0.025904138	0.026178809	0.026415627	0.027117574	0.027150713	0.027828308	0.027616657	0.027823049	0.028355413	0.029072166	0.028824434	0.02919021	0.029202094	0.02970037	0.030153259	0.031387466	0.031336943	0.031947737	0.032651121	0.033659648	0.034236628	0.03532843	0.035520137	0.037793874	0.038787401	0.040129681	0.040971308	0.042339834	0.04371263	0.045610759	0.046516494	0.048665247	0.050368754	0.051575826	0.051468154	0.052832212	0.054203414
0	0.014076864	0.014621257	0.014247369	0.014365212	0.014242747	0.014991164	0.014811742	0.015055978	0.014939343	0.01543448	0.015415947	0.015938636	0.015743359	0.016190444	0.016162941	0.016884254	0.016764084	0.017042272	0.016855314	0.01723718	0.017298877	0.018039823	0.017792274	0.018329518	0.018398734	0.018880844	0.019303332	0.02081722	0.021063067	0.022070339	0.022363418	0.023140504	0.023590166	0.024735001	0.024821056	0.026551442	0.026873874	0.027948282	0.028487094	0.029769938	0.030878867	0.032695337	0.033450088	0.035864964	0.037967099	0.040909331	0.042936262	0.046323409	0.049380979
6	0.012990697	0.013290744	0.013113188	0.013426768	0.013327201	0.013893026	0.013611288	0.013948551	0.013880796	0.014339464	0.014247912	0.014620467	0.014626552	0.015137879	0.014992707	0.015752591	0.015628198	0.015899436	0.015665919	0.01607959	0.01638811	0.017042128	0.016789606	0.017464543	0.017743561	0.018356948	0.018387972	0.019390311	0.019566131	0.02041449	0.020830896	0.021944396	0.022471796	0.023718778	0.023950633	0.025785312	0.025913287	0.026758309	0.027338134	0.028548373	0.029218201	0.030736948	0.031277931	0.03322687	0.034835582	0.037518321	0.039094012	0.041955934	0.044551163
18	0.019206248	0.019555587	0.019214874	0.019518428	0.0193834	0.019829332	0.019526479	0.019739547	0.019828894	0.02030259	0.020284671	0.020765003	0.020506624	0.02111438	0.021396496	0.022279994	0.021704526	0.021947776	0.021751007	0.022202898	0.022547494	0.023251411	0.023080331	0.023978478	0.0239996	0.024561294	0.025195642	0.026689027	0.026781867	0.027428788	0.027428847	0.028224859	0.028868219	0.030143691	0.030698536	0.032753141	0.032558673	0.033404224	0.033670786	0.034871699	0.036034977	0.037829729	0.038751644	0.041242177	0.042971433	0.045185541	0.046398172	0.049198673	0.051572917
24	0.020658797	0.020664281	0.020266543	0.020681443	0.020757547	0.021649851	0.021203266	0.02111278	0.020996554	0.021503282	0.021390271	0.02203708	0.021786576	0.022054218	0.022253687	0.023626082	0.023190316	0.022905688	0.022587322	0.022892279	0.023182966	0.023986212	0.023848559	0.02460963	0.024483403	0.0250329	0.025854969	0.02747987	0.027439868	0.02769406	0.027880957	0.02871004	0.029161871	0.02998916	0.030193918	0.032869214	0.032810206	0.03356547	0.033582024	0.034372616	0.035461514	0.037262807	0.038183239	0.041113603	0.043296654	0.045085132	0.045819319	0.048129714	0.050347994
36	0.023264818	0.023522852	0.023316135	0.023722673	0.023653554	0.024215967	0.023862975	0.023908469	0.023874039	0.024191666	0.024132606	0.024629877	0.024644168	0.025022706	0.02513595	0.026035224	0.026089878	0.026445426	0.026212867	0.026631768	0.026940246	0.027660042	0.027609035	0.028116115	0.028034702	0.028443043	0.028906406	0.030097041	0.030260804	0.030743752	0.030889427	0.031738257	0.032389606	0.033576115	0.03391133	0.036130589	0.036695626	0.037973644	0.038803704	0.040268735	0.041725777	0.043861788	0.044838553	0.046804184	0.048626724	0.051031942	0.052018906	0.053992093	0.055718075
42	0.014530423	0.01458899	0.014515233	0.01470555	0.014540373	0.014825307	0.0149117	0.015159727	0.014962973	0.01599169	0.016407503	0.016248473	0.0159933	0.016597713	0.016587897	0.01681039	0.016586253	0.017212277	0.01734569	0.017741387	0.01764798	0.018003073	0.018187897	0.018852037	0.018919783	0.019285393	0.01900249	0.01978297	0.019729457	0.02090671	0.021047437	0.02180535	0.022380037	0.02383283	0.02396546	0.024828527	0.026183213	0.02807992	0.029382803	0.03100536	0.032227367	0.033935943	0.034374197	0.035257053	0.03671633	0.039443803	0.041406177	0.04404859	0.045794927
48	0.021599829	0.021712264	0.021562701	0.021847092	0.021781887	0.022731343	0.021816997	0.021601329	0.021580994	0.022061491	0.022153289	0.022672523	0.022301499	0.022785993	0.02320796	0.024880538	0.024691693	0.024577762	0.024039027	0.024088468	0.024565291	0.025487176	0.025506991	0.026302942	0.026015791	0.026556409	0.027703181	0.029279169	0.029098604	0.029135197	0.029274379	0.029778447	0.030140573	0.03111092	0.031662779	0.034483347	0.034536193	0.035338161	0.035609781	0.036940316	0.038709187	0.040883173	0.041857198	0.04482246	0.047258278	0.048436687	0.048187278	0.049647387	0.051370502
30	0.020679599	0.020671012	0.020369932	0.020801613	0.020991007	0.021923379	0.021197783	0.021023866	0.020886789	0.021239619	0.021360961	0.021952852	0.021677221	0.022208408	0.02234273	0.023419603	0.022856428	0.022852894	0.022905136	0.023320891	0.023639287	0.024236557	0.023931869	0.02461932	0.024828833	0.025666958	0.026375362	0.027463339	0.02775805	0.028694218	0.02898198	0.029582092	0.029762796	0.030737244	0.031029833	0.03270633	0.032604346	0.033244181	0.03342044	0.034191547	0.034970809	0.036673372	0.03742358	0.039825137	0.041781931	0.04389237	0.044584228	0.046794613	0.049165608
36	0.023227549	0.023396299	0.023189922	0.023497389	0.023443712	0.024075479	0.023782561	0.023810828	0.023747804	0.024178663	0.024117511	0.024462724	0.02447443	0.024870867	0.024782795	0.025448948	0.025658268	0.025943004	0.025824157	0.026306214	0.026420456	0.027100374	0.027129745	0.027515734	0.027530389	0.02793957	0.028126474	0.029303856	0.029672129	0.030314364	0.030500459	0.031242156	0.031699843	0.032970963	0.033128928	0.034802652	0.035554874	0.036906158	0.037838226	0.039175081	0.040353218	0.042182887	0.042945681	0.044467671	0.046107018	0.048607827	0.049520576	0.051350646	0.053097499
24	0.021570558	0.021802498	0.021646892	0.022382104	0.022569183	0.023296312	0.022322979	0.022148553	0.022067391	0.022284821	0.022351848	0.023130318	0.022762808	0.023407342	0.023797207	0.024929578	0.024308786	0.024357684	0.023810931	0.024013993	0.024488303	0.025142771	0.024774821	0.025589431	0.025556396	0.026067833	0.026970426	0.028799922	0.028894246	0.029116467	0.029269486	0.029970739	0.030635579	0.031446793	0.031514573	0.033477127	0.033294818	0.034051846	0.03423874	0.035147312	0.035977249	0.03772165	0.038548601	0.041233491	0.043391976	0.045760077	0.046425577	0.04866484	0.050926468
6	0.014880161	0.015208596	0.015184246	0.015773111	0.015738549	0.01624507	0.015971464	0.016286561	0.016182681	0.016560412	0.016555978	0.016971623	0.016945706	0.017315456	0.017010953	0.017971281	0.018214012	0.018575914	0.018157532	0.018347027	0.018378263	0.019109162	0.019015534	0.019815788	0.019947258	0.020549113	0.020760186	0.021944477	0.022101494	0.022959097	0.023380941	0.024267641	0.02478824	0.026087244	0.025846213	0.026934591	0.027822893	0.029325538	0.029913329	0.031136831	0.031900552	0.033413602	0.033895398	0.035861352	0.037655743	0.040478477	0.042121087	0.044859103	0.047298598
0	0.014078412	0.014444149	0.014304743	0.014745068	0.014758514	0.015701952	0.015029638	0.014900202	0.014871423	0.015324238	0.015409873	0.016179791	0.015725423	0.016175918	0.016603954	0.017700503	0.017171654	0.017333333	0.016903197	0.017062274	0.017582061	0.018361013	0.018205914	0.018862677	0.018550622	0.019357788	0.020444256	0.021941226	0.021769088	0.022162986	0.022658353	0.023485697	0.023987209	0.025123448	0.025653771	0.028071646	0.027643322	0.028280309	0.028120746	0.029089397	0.030132516	0.031686387	0.032433431	0.03567599	0.038034967	0.040384532	0.041446557	0.044323177	0.047546799
18	0.019514721	0.019889452	0.019940161	0.020112934	0.01976198	0.020356424	0.02035674	0.020722811	0.020521508	0.020915523	0.021060081	0.021460817	0.021191208	0.021675914	0.021769764	0.022255017	0.021869609	0.022222492	0.022157477	0.02247207	0.022457109	0.023189447	0.023082422	0.023702514	0.024104373	0.024804511	0.025138574	0.026305417	0.026347842	0.027121228	0.027122518	0.027814533	0.028152334	0.029161361	0.029218062	0.030999056	0.031217707	0.03189673	0.032205532	0.033287211	0.034089998	0.035576998	0.035920924	0.037362114	0.038930483	0.041819127	0.043234274	0.045593063	0.047709821
12	0.017466136	0.017898659	0.017723619	0.018003712	0.017800633	0.018611216	0.018242363	0.018316447	0.018299786	0.0187378	0.018755431	0.019500922	0.019602458	0.019910287	0.019762339	0.020657416	0.020355286	0.020604988	0.02055501	0.020996478	0.021088706	0.021716461	0.021819739	0.022592211	0.022504553	0.023128578	0.023708466	0.02500271	0.025284926	0.026215418	0.026601074	0.027438739	0.027871099	0.028901917	0.028953822	0.030945744	0.031127149	0.032034367	0.032462573	0.033575076	0.034451647	0.03614793	0.036813756	0.038995582	0.041352724	0.044067071	0.044904236	0.047383233	0.049939263
30	0.019542106	0.019923436	0.019881333	0.020283408	0.020350994	0.020982021	0.020534139	0.020551376	0.020364951	0.020749546	0.020587383	0.020998041	0.021077966	0.021548567	0.021459932	0.022156863	0.022067582	0.022429486	0.022189144	0.02254461	0.022809649	0.023415927	0.023331978	0.02391735	0.024066693	0.024765284	0.025275512	0.026708824	0.026737382	0.02724794	0.027538383	0.028280971	0.02868488	0.029693781	0.029535197	0.030946928	0.031306958	0.032227728	0.032558042	0.033605505	0.034439441	0.035933067	0.036598882	0.038614156	0.040449436	0.042932909	0.044006513	0.046481326	0.048902544
18	0.019010222	0.019259444	0.019077866	0.019389814	0.019338797	0.019903521	0.019484191	0.019569603	0.019630339	0.020081451	0.020064954	0.020527853	0.020262196	0.020700403	0.020775832	0.021580206	0.021211226	0.021630977	0.021515064	0.021937139	0.022100837	0.02275503	0.022582757	0.023434024	0.023544927	0.024197988	0.024791973	0.026265588	0.026455145	0.027093828	0.02721519	0.0281764	0.028717127	0.029781229	0.030128732	0.031938137	0.03179041	0.032636953	0.033033944	0.034208403	0.035106231	0.036675644	0.037517337	0.039919794	0.041761074	0.04395591	0.045070736	0.047817138	0.050222667
24	0.01812044	0.018418931	0.018291772	0.01866802	0.018342272	0.018764646	0.018885942	0.019244321	0.019070375	0.019410323	0.019386365	0.019904587	0.019789257	0.020115208	0.020008258	0.020394035	0.020392437	0.020967452	0.021024303	0.021480353	0.021380145	0.021847922	0.021905904	0.022694444	0.022833755	0.023355127	0.02354819	0.024623336	0.024953266	0.025993957	0.026444336	0.027469961	0.027731787	0.028745862	0.028531931	0.029695427	0.030519579	0.031829138	0.032429209	0.033565753	0.034282832	0.035788557	0.036390551	0.037895074	0.039324648	0.042331923	0.043968588	0.046675881	0.048950273
36	0.018750528	0.018971536	0.019040731	0.019491073	0.019109857	0.019510924	0.01920007	0.019265376	0.019305753	0.019806461	0.019595768	0.020067125	0.019914871	0.020379213	0.020446703	0.021068206	0.020796406	0.021213536	0.021237822	0.021417987	0.021389961	0.022033711	0.022054314	0.022568221	0.022398251	0.022978892	0.023345698	0.024304298	0.024475949	0.025143473	0.025312292	0.026085439	0.026580055	0.027543589	0.027720707	0.029509697	0.029742278	0.030779699	0.031524447	0.032752432	0.033744341	0.035456487	0.036278607	0.038193532	0.039593194	0.041682249	0.042813349	0.044991773	0.046793767
48	0.021204861	0.021694189	0.021382257	0.021333638	0.021087524	0.021970347	0.021623845	0.021613304	0.021533436	0.021954243	0.021953354	0.022432638	0.022098127	0.022487529	0.022674304	0.023727318	0.023843611	0.024174432	0.024122349	0.024474873	0.024759321	0.025554128	0.025418946	0.025758997	0.025452676	0.025801033	0.026156248	0.027221616	0.027011765	0.027358261	0.027825254	0.028750915	0.029264571	0.03022008	0.030221248	0.032646986	0.033806429	0.0351378	0.036314736	0.038076586	0.039710186	0.041911516	0.042968326	0.045176463	0.046915241	0.048247806	0.048467457	0.049733314	0.050846181
0	0.014964018	0.015236138	0.014841326	0.015103646	0.015075939	0.015663547	0.015067163	0.015151309	0.015242333	0.015735852	0.015805181	0.016422132	0.016172587	0.016534724	0.016612616	0.017221078	0.017035816	0.017449164	0.017162007	0.017295423	0.017644291	0.018437697	0.018277274	0.018658388	0.018782173	0.019686341	0.020284936	0.021188587	0.021187749	0.0220483	0.022444291	0.023122433	0.023516479	0.024723579	0.02477439	0.026415201	0.026745016	0.027577646	0.027647782	0.028816117	0.02989922	0.031670263	0.03245605	0.034659589	0.036940208	0.039950969	0.041456122	0.044348489	0.047371739
42	0.019494688	0.019802461	0.019471748	0.019764968	0.019757356	0.020258746	0.020022475	0.020357832	0.020305248	0.020660724	0.020466379	0.020828536	0.020595653	0.020955234	0.020953728	0.021731639	0.021525854	0.021924145	0.02177964	0.022187513	0.022311494	0.022784996	0.022863558	0.023404942	0.023295786	0.024019301	0.024200762	0.0250447	0.025321662	0.026249123	0.026461809	0.027201238	0.027692233	0.028633831	0.028625683	0.030685661	0.031018411	0.032027894	0.032639407	0.034067854	0.035016528	0.036550543	0.037176563	0.039188831	0.041035281	0.043550379	0.044733018	0.046968252	0.048933736
6	0.015896313	0.016134329	0.015822298	0.016124294	0.016076142	0.016613267	0.016342603	0.01646909	0.016426507	0.017031023	0.017105651	0.017501792	0.017291859	0.017610192	0.017598754	0.018167967	0.017995807	0.018301232	0.018295374	0.018705672	0.018614502	0.019170956	0.019332151	0.020035401	0.019994187	0.020661712	0.020963474	0.021739281	0.021898731	0.022962364	0.023197978	0.023886185	0.024390299	0.025681024	0.025528632	0.026821722	0.027374147	0.028500156	0.028910421	0.029842151	0.030263435	0.031629262	0.032072249	0.033878114	0.035247863	0.037409445	0.038940169	0.041750594	0.044287516
12	0.018215591	0.018645075	0.018485995	0.018757431	0.018281818	0.018711665	0.018886559	0.019309579	0.019135573	0.019557559	0.019528355	0.019951233	0.019802745	0.020220791	0.020218372	0.021134604	0.020680738	0.021047766	0.020977219	0.021171361	0.021229356	0.022003543	0.022007291	0.022704086	0.022699084	0.02317848	0.023431667	0.024901679	0.025467297	0.026273123	0.026499767	0.027426853	0.027963451	0.029262176	0.029456424	0.030997077	0.031282401	0.032418954	0.032618118	0.033472048	0.034233202	0.035593012	0.035971861	0.038289987	0.040285454	0.042783472	0.043759261	0.046012791	0.04830136
36	0.021317858	0.021611234	0.021470832	0.021953859	0.021778692	0.022295999	0.022014866	0.022072225	0.022071899	0.022516613	0.022406659	0.022891051	0.022835846	0.023380214	0.023547179	0.024428076	0.024225895	0.024579569	0.024480527	0.024775699	0.025132038	0.025960142	0.025783172	0.026248611	0.026182496	0.02672811	0.027295058	0.028517073	0.028528172	0.029053436	0.029295421	0.030212157	0.030905881	0.031939034	0.032218159	0.034450822	0.034869998	0.036063506	0.036888207	0.038342059	0.039829836	0.042045335	0.043029742	0.045260753	0.047186623	0.049315537	0.050236843	0.052271011	0.054048723
42	0.022512534	0.022715627	0.022366439	0.022651734	0.022568313	0.023135649	0.022924816	0.023116297	0.022976929	0.023300898	0.023251383	0.023659046	0.023467364	0.023840169	0.024034377	0.024883617	0.024681354	0.025092099	0.024901215	0.025189683	0.025516333	0.026156554	0.026075834	0.026559424	0.026560344	0.027206929	0.027515185	0.028665403	0.028710252	0.029276583	0.029769869	0.030735545	0.031178	0.032102726	0.032260978	0.034511888	0.035071469	0.036176007	0.036887351	0.038293165	0.039348958	0.040968226	0.041723579	0.043800672	0.045625354	0.04772872	0.048299389	0.050057951	0.051646978
6	0.015597091	0.015935339	0.015707486	0.016037409	0.01602151	0.016489601	0.016126422	0.016375993	0.016337598	0.016790262	0.016800063	0.017238361	0.017120703	0.017467948	0.017345218	0.018025845	0.017895386	0.018189636	0.018031621	0.018445493	0.018568799	0.019212539	0.019196583	0.019914227	0.020019614	0.020639507	0.020888697	0.021897692	0.022076951	0.022907689	0.023170782	0.024025702	0.024569989	0.025835203	0.025804837	0.027225306	0.027534612	0.028510557	0.029004178	0.030084896	0.030654647	0.032133111	0.032596504	0.034339311	0.035899456	0.038353364	0.03977357	0.042511761	0.045035094
30	0.020673463	0.021237231	0.021198254	0.02153553	0.021441357	0.022132648	0.021754189	0.021693814	0.021497721	0.021828674	0.021693606	0.022366576	0.022456908	0.022841903	0.022886771	0.023723924	0.023423142	0.023648399	0.023384282	0.02360364	0.023840224	0.024609319	0.024577494	0.025122365	0.025008362	0.025535091	0.026041348	0.027231785	0.027339529	0.02813805	0.028451906	0.029208439	0.029573351	0.030446303	0.030273775	0.03184706	0.032321403	0.033257732	0.033693326	0.034813038	0.035676671	0.037235112	0.037810116	0.039745801	0.041982498	0.044538237	0.045577266	0.047994951	0.050268768
12	0.0181197	0.0185745	0.018385742	0.018591217	0.018180369	0.01869902	0.018585674	0.018872243	0.018721303	0.019142748	0.019159306	0.019828608	0.019841924	0.020221004	0.020173043	0.02105875	0.020633534	0.020930447	0.020874349	0.021172016	0.021263486	0.021876685	0.021911362	0.022699804	0.022681509	0.023143018	0.023423571	0.024807513	0.025361066	0.026190337	0.026337779	0.027174026	0.027721721	0.028925638	0.029153858	0.030985188	0.031104644	0.032130279	0.032385072	0.033203963	0.034011878	0.035535312	0.035950679	0.038314137	0.040676443	0.043197654	0.043971996	0.046353137	0.048847529
0	0.014769499	0.015221383	0.014930538	0.015152484	0.015085238	0.015846793	0.015426174	0.015536023	0.015575285	0.016128015	0.016018304	0.016564391	0.016476953	0.016917294	0.016864647	0.017704147	0.017583513	0.017749067	0.017408309	0.017725059	0.017919798	0.01870403	0.018481509	0.019106979	0.019121944	0.019655049	0.020286116	0.021835059	0.021984397	0.022769423	0.023070829	0.023900912	0.024432888	0.025538258	0.025601482	0.027579768	0.027947244	0.028860351	0.029057256	0.030116058	0.031082121	0.032867406	0.033538413	0.036002815	0.038279806	0.041172452	0.042832652	0.046009591	0.049119986
24	0.01978381	0.01983645	0.019471746	0.019949938	0.019984316	0.020557918	0.020234519	0.020403588	0.020295212	0.020723537	0.02067117	0.021242667	0.021023802	0.021274258	0.021348148	0.022405254	0.02213232	0.022201808	0.021996219	0.022366569	0.022513109	0.023059788	0.02301805	0.023890623	0.023872774	0.024422204	0.025115398	0.026546078	0.026601285	0.027191079	0.027486511	0.028314328	0.028636808	0.029558001	0.029711951	0.031797359	0.031965628	0.032874553	0.033094242	0.034034907	0.034942336	0.036577258	0.037326367	0.039646951	0.041558695	0.043927657	0.045024202	0.047493981	0.049734992
48	0.020334012	0.020596078	0.020428866	0.02054828	0.020340694	0.021083465	0.020724547	0.020762491	0.020752566	0.021116637	0.020884671	0.021295209	0.021473447	0.02202337	0.02188076	0.022812947	0.023131018	0.02362321	0.023492556	0.023889233	0.024233497	0.024835815	0.024675705	0.025178647	0.024872054	0.025221756	0.025651773	0.026615465	0.026694867	0.027182845	0.027402416	0.028141232	0.02869312	0.029891421	0.030191488	0.032806954	0.033771432	0.035309094	0.036615022	0.038301899	0.040060365	0.042473288	0.043589658	0.045826174	0.047411044	0.048506981	0.048664015	0.049908241	0.051048012
18	0.017262203	0.017769601	0.017727157	0.017938536	0.017497539	0.018009271	0.018101158	0.018394539	0.018228408	0.018586803	0.018626513	0.019218161	0.019090293	0.019397123	0.019191767	0.019684393	0.019810948	0.020319258	0.020315311	0.020816049	0.020714969	0.021372518	0.021590423	0.022418397	0.022695016	0.023332483	0.023590893	0.024810598	0.0251693	0.026149992	0.026417574	0.027268368	0.027549685	0.028662887	0.02878717	0.030046435	0.030163566	0.031324211	0.031889298	0.03302548	0.033812029	0.035404333	0.036019412	0.037641649	0.039532751	0.042290456	0.043828562	0.046383764	0.048523498
0	0.014077638	0.014532703	0.014276056	0.01455514	0.014500631	0.015346558	0.01492069	0.01497809	0.014905383	0.015379359	0.01541291	0.016059213	0.015734391	0.016183181	0.016383448	0.017292379	0.016967869	0.017187803	0.016879256	0.017149727	0.017440469	0.018200418	0.017999094	0.018596097	0.018474678	0.019119316	0.019873794	0.021379223	0.021416077	0.022116662	0.022510886	0.023313101	0.023788687	0.024929224	0.025237413	0.027311544	0.027258598	0.028114296	0.02830392	0.029429667	0.030505691	0.032190862	0.032941759	0.035770477	0.038001033	0.040646932	0.042191409	0.045323293	0.048463889
42	0.021704677	0.021913021	0.021697702	0.021980251	0.021996232	0.022607813	0.022187923	0.022325516	0.022322912	0.022732788	0.022552821	0.023072032	0.023032427	0.023293873	0.023334978	0.023965597	0.023995213	0.024660353	0.024495082	0.024820878	0.025150574	0.025700607	0.025612159	0.026035728	0.025937536	0.026512742	0.026838836	0.027766762	0.027948354	0.028920277	0.029343061	0.030125341	0.030750861	0.031859536	0.031884842	0.033967647	0.034734342	0.035981568	0.036723364	0.038114524	0.0393802	0.041193077	0.041969478	0.044053406	0.045778681	0.047397484	0.047901784	0.049742513	0.051490172
18	0.017997209	0.018405616	0.018305555	0.018546559	0.018173933	0.018559492	0.018543493	0.018898849	0.018887534	0.019276618	0.019331843	0.019904786	0.019671259	0.020062886	0.020020807	0.020565589	0.020426967	0.020932386	0.020929031	0.021397802	0.02148882	0.022226158	0.022302274	0.023236068	0.023454214	0.024091463	0.024597319	0.026107851	0.026351568	0.027148012	0.027277177	0.02804417	0.028495891	0.029684327	0.029835256	0.031275695	0.03142328	0.032475701	0.032912038	0.033976014	0.034881248	0.036628625	0.037372637	0.039170137	0.040911303	0.043513817	0.044944481	0.047669391	0.049946409
6	0.013289919	0.013489734	0.013227999	0.013513653	0.013381833	0.014016691	0.013827469	0.014041648	0.013969704	0.014580226	0.0145535	0.014883898	0.014797708	0.015280123	0.015246242	0.015894713	0.015728619	0.016011032	0.015929673	0.016339768	0.016433812	0.017000544	0.016925173	0.017585717	0.017718134	0.018379152	0.018462749	0.019231899	0.019387912	0.020469164	0.020858091	0.021804878	0.022292106	0.023564599	0.023674428	0.025381728	0.025752822	0.026747908	0.027244377	0.028305629	0.028826989	0.030233099	0.030753677	0.032765673	0.034183989	0.036574402	0.038260611	0.041194768	0.043803586
36	0.021280588	0.021484682	0.021344619	0.021728575	0.021568849	0.022155512	0.021934452	0.021974584	0.021945663	0.022503611	0.022391564	0.022723898	0.022666108	0.023228375	0.023194024	0.023841799	0.023794285	0.024077147	0.024091817	0.024450146	0.024612248	0.025400474	0.025303882	0.02564823	0.025678183	0.026224637	0.026515127	0.027723888	0.027939497	0.028624048	0.028906453	0.029716056	0.030216118	0.031333882	0.031435757	0.033122885	0.033729247	0.03499602	0.035922728	0.037248405	0.038457277	0.040366434	0.041136869	0.04292424	0.044666917	0.046891422	0.047738513	0.049629563	0.051428148
30	0.020776679	0.020966632	0.020815898	0.021219748	0.021316034	0.022087706	0.021517121	0.021414761	0.021241016	0.021631619	0.021602953	0.022199321	0.022080112	0.022593897	0.022710302	0.023692752	0.023323212	0.02337105	0.023246997	0.023580403	0.023786078	0.024417486	0.024298883	0.024911088	0.024921299	0.025518146	0.026044006	0.027182414	0.027369019	0.028177178	0.028457353	0.029176822	0.02949786	0.030562144	0.030623201	0.032169914	0.032369553	0.033154183	0.033444418	0.034357527	0.035135097	0.036752602	0.037398183	0.039493612	0.041501348	0.043882318	0.044777225	0.047145688	0.04954428
12	0.017562026	0.017969234	0.017823872	0.018169926	0.017902083	0.018623861	0.018543249	0.018753782	0.018714056	0.019152611	0.019124481	0.019623547	0.019563279	0.019910073	0.019807668	0.020733269	0.020402489	0.020722306	0.02065788	0.020995823	0.021054576	0.021843319	0.021915668	0.022596492	0.022522128	0.02316404	0.023716562	0.025096876	0.025391157	0.026298203	0.026763062	0.027691566	0.028112829	0.029238454	0.029256389	0.030957634	0.031304905	0.032323042	0.032695619	0.033843161	0.034672971	0.03620563	0.036834937	0.038971432	0.040961736	0.043652889	0.0446915	0.047042888	0.049393094
24	0.018995427	0.019246762	0.019086569	0.019399525	0.019115503	0.019856579	0.019854689	0.019953512	0.019771718	0.020190068	0.020105466	0.020699	0.02055203	0.020895167	0.020913797	0.021614863	0.021450433	0.021671332	0.021615407	0.022006062	0.022050001	0.022774346	0.022736413	0.023413452	0.023444384	0.023965823	0.024287761	0.025557127	0.025791848	0.026496938	0.026838781	0.027865673	0.02825685	0.029177021	0.029013897	0.030767283	0.031364157	0.032520055	0.032916992	0.033903461	0.034802011	0.036474106	0.037247422	0.039361727	0.041062608	0.043489399	0.044763706	0.047311614	0.049563276
48	0.021599275	0.021959751	0.021686771	0.021703947	0.021528211	0.02251376	0.021939281	0.021880564	0.021833597	0.022318997	0.022366047	0.022828028	0.022360911	0.022765233	0.023087608	0.024328283	0.024165199	0.024314489	0.024108668	0.024430901	0.024719057	0.025596048	0.025641295	0.026182561	0.025902832	0.026320994	0.026938592	0.028308879	0.028176936	0.028340226	0.028628764	0.029434607	0.029831326	0.030726017	0.030959834	0.033556164	0.034111359	0.035105003	0.035833738	0.037346438	0.038951149	0.041106564	0.042199254	0.044739057	0.046647118	0.048159746	0.04855753	0.050211516	0.051770518
0	0.014520441	0.014928697	0.014544347	0.014734429	0.014659343	0.015327356	0.014939453	0.015103643	0.015090838	0.015585166	0.015610564	0.016180384	0.015957973	0.016362584	0.016387778	0.017052666	0.01689995	0.017245718	0.017008661	0.017266302	0.017471584	0.01823876	0.018034774	0.018493953	0.018590454	0.019283593	0.019794134	0.021002903	0.021125408	0.022059319	0.022403854	0.023131469	0.023553322	0.02472929	0.024797723	0.026483322	0.026809445	0.027762964	0.028067438	0.029293027	0.030389043	0.0321828	0.032953069	0.035262277	0.037453653	0.04043015	0.042196192	0.045335949	0.048376359
18	0.018625478	0.019086505	0.01899912	0.019207658	0.018896296	0.019542658	0.019499274	0.019726869	0.019516075	0.019919242	0.019967047	0.020426286	0.02026795	0.020729385	0.020754091	0.021386309	0.021171049	0.021472006	0.021340522	0.021755731	0.021728451	0.022366788	0.022369526	0.023022826	0.023292789	0.023923922	0.024160682	0.025199969	0.025382586	0.026276987	0.026416079	0.027243894	0.027564071	0.028631087	0.028910213	0.030646838	0.030628476	0.031498988	0.031915419	0.033128921	0.033993268	0.035479071	0.035983059	0.037773657	0.039572406	0.042278973	0.043700304	0.046110242	0.048218458
6	0.016541823	0.016894265	0.016743015	0.017210581	0.017227184	0.017665623	0.017306511	0.017544998	0.017488541	0.017900736	0.017954096	0.018413939	0.01828028	0.018556737	0.018354342	0.01913519	0.019188293	0.019527875	0.019277427	0.019579212	0.019563876	0.020246057	0.020309548	0.021089849	0.021121462	0.02173559	0.022074803	0.023174775	0.023344632	0.024179993	0.024445805	0.025187325	0.025728211	0.027019437	0.026752627	0.027799946	0.028489415	0.029794172	0.030291776	0.031379124	0.031995823	0.033471438	0.033905237	0.035656552	0.037309537	0.039833442	0.041287107	0.043963345	0.046408811
30	0.020576383	0.020941612	0.020752288	0.021117396	0.021116329	0.021968321	0.021434852	0.021302919	0.021143494	0.021436674	0.021451613	0.022120107	0.022054017	0.022456414	0.022519199	0.023450776	0.022956358	0.023130243	0.023042421	0.023344128	0.023693432	0.02442839	0.024210479	0.024830597	0.024915896	0.025683903	0.026372704	0.02751271	0.027728561	0.02865509	0.028976533	0.029613709	0.029838286	0.030621403	0.030680408	0.032383476	0.032556196	0.033347729	0.033669348	0.034647058	0.035512383	0.037155883	0.037835513	0.040077326	0.042263082	0.044548288	0.045384269	0.047643876	0.049890096
42	0.018316418	0.018689499	0.018429817	0.018711607	0.018641969	0.019106688	0.018823682	0.019038066	0.01889791	0.019210919	0.019170637	0.019506489	0.019320083	0.019815889	0.019855603	0.020682322	0.020424586	0.020750467	0.020716599	0.021042577	0.021094708	0.021618829	0.021673548	0.022212521	0.022202779	0.022856052	0.022974637	0.023940309	0.024082669	0.024612126	0.024898914	0.025791965	0.026337361	0.027335676	0.027553363	0.0294939	0.029760998	0.03085043	0.031531784	0.032968132	0.034071979	0.035793659	0.036562581	0.038457446	0.040127367	0.042524998	0.043440169	0.04533874	0.046990176
12	0.016938604	0.017355156	0.017393781	0.017802363	0.017544296	0.018141974	0.017910679	0.018077786	0.018044342	0.01849894	0.018470378	0.019087249	0.019088396	0.019432319	0.019331636	0.020007464	0.019745916	0.020106709	0.02005124	0.020532354	0.020706813	0.021349061	0.021309438	0.021924391	0.021833259	0.022542528	0.02306341	0.024314173	0.024678986	0.025666352	0.025977482	0.026597053	0.026968661	0.028190227	0.028240254	0.029892668	0.0303404	0.031341233	0.031614049	0.032651192	0.033494771	0.035214461	0.035954861	0.0380141	0.039922743	0.042525158	0.043513356	0.046051066	0.048450915
24	0.020239691	0.020405558	0.020161921	0.020800269	0.020890134	0.021381148	0.020794376	0.020921475	0.02083063	0.021114307	0.021151958	0.021789286	0.021511918	0.021950821	0.022119908	0.023057002	0.022691555	0.022927807	0.022608023	0.022927427	0.023165778	0.023638068	0.023481181	0.024380523	0.024409271	0.024939671	0.025673127	0.027206104	0.027328474	0.027902283	0.028180776	0.028944677	0.029373662	0.030286818	0.030372279	0.032101315	0.032207934	0.033117741	0.033422599	0.034422256	0.035200203	0.036806679	0.037509048	0.039706894	0.041606356	0.044265129	0.045327331	0.047761544	0.050024228
36	0.024029667	0.024482544	0.024309797	0.024532808	0.02436708	0.025003244	0.024820523	0.024965418	0.024903168	0.025204333	0.025179194	0.025603128	0.025546274	0.025859638	0.025844203	0.026619808	0.026554188	0.026842417	0.026643657	0.027003831	0.027106139	0.027766862	0.027771257	0.02838503	0.028437309	0.028910403	0.029295903	0.030629828	0.030885063	0.031513914	0.031762563	0.032706817	0.033155219	0.03431482	0.034521948	0.036259161	0.03650789	0.037712732	0.038429318	0.039624481	0.040599683	0.042319955	0.043140763	0.045235211	0.047197597	0.049839975	0.051189843	0.053629437	0.055815291
48	0.020728427	0.020861641	0.02073338	0.020918589	0.020781382	0.021626878	0.021039982	0.021029751	0.021052727	0.021481391	0.021297364	0.021690599	0.02173623	0.022301074	0.022294064	0.023413912	0.023452606	0.023763268	0.023478876	0.023845261	0.024193233	0.024877736	0.024898054	0.025602211	0.025322209	0.025741717	0.026434118	0.027702728	0.027860038	0.02816481	0.028205926	0.028824924	0.029259876	0.030397358	0.030930073	0.033716133	0.034076362	0.035276297	0.036134024	0.037571751	0.039301328	0.041668336	0.042820587	0.045388767	0.047142922	0.048418922	0.048754088	0.050386442	0.051972349
Test Dataset
Groups	1801.217	1799.288	1797.359	1795.431	1793.503	1791.574	1789.646	1787.717	1785.789	1783.86	1781.932	1780.003	1778.075	1776.146	1774.218	1772.289	1770.361	1768.432	1766.504	1764.575	1762.647	1760.718	1758.79	1756.861	1754.933	1753.004	1751.076	1749.147	1747.219	1745.29	1743.362	1741.433	1739.505	1737.576	1735.648	1733.719	1731.791	1729.862	1727.934	1726.005	1724.077	1722.148	1720.22	1718.291	1716.363	1714.434	1712.506	1710.577	1708.649
0	0.01446141	0.01492754	0.01457028	0.01498776	0.0150933	0.01573654	0.015146	0.01540907	0.01530128	0.01564797	0.01579116	0.01646038	0.01638908	0.0169975	0.01699595	0.01768852	0.01751635	0.01729455	0.01711012	0.0179799	0.01841138	0.01916269	0.01872839	0.01902067	0.01915605	0.01992277	0.02031348	0.02144166	0.02155262	0.02254354	0.0230889	0.02392737	0.02425951	0.02528086	0.02579033	0.02798585	0.02741984	0.02862296	0.02939681	0.03009292	0.03081279	0.03269758	0.03375487	0.03620706	0.03788705	0.04070147	0.04224462	0.04502717	0.04781812
0	0.01418358	0.01463604	0.01437146	0.01471072	0.01459475	0.01533657	0.01430122	0.0142059	0.01468742	0.01529184	0.01509917	0.0154904	0.01511389	0.01555747	0.01573712	0.01671191	0.01663548	0.01677032	0.01616717	0.0165362	0.01728976	0.01795683	0.01788135	0.01858433	0.01832908	0.01898464	0.01952163	0.02024921	0.02037719	0.02146049	0.02224755	0.02287916	0.02321972	0.02446389	0.02484945	0.02705953	0.02696472	0.02755673	0.0273753	0.02848825	0.02971566	0.03111197	0.0318165	0.03462073	0.0373957	0.03985635	0.04074664	0.04380074	0.04689452
0	0.0142238	0.01469506	0.01476324	0.01497805	0.01492428	0.01525004	0.01471035	0.01495343	0.01497647	0.01563444	0.01579285	0.01635698	0.01627445	0.01668289	0.01701966	0.01792948	0.01757841	0.01754439	0.01701797	0.01753111	0.01772128	0.01775348	0.01734048	0.01854456	0.0191396	0.01947453	0.01920629	0.02007383	0.02054787	0.0214921	0.02162648	0.02289906	0.02356292	0.02521235	0.02565681	0.02665901	0.02637267	0.02770313	0.02837858	0.02962719	0.03010016	0.03108442	0.03154691	0.033864	0.03525192	0.03815413	0.04026389	0.0434627	0.04653241
6	0.0178762	0.01818754	0.01787106	0.01820474	0.01857676	0.0195801	0.01916335	0.01913108	0.01879084	0.01923497	0.01933071	0.01975563	0.01982367	0.02002591	0.01989092	0.02055878	0.02028074	0.02080874	0.02105498	0.02156407	0.02171132	0.02177138	0.02180479	0.02268001	0.02303275	0.02361683	0.02339211	0.02437522	0.02467494	0.02542259	0.02564841	0.02674256	0.02730547	0.02843278	0.02918566	0.0308139	0.03018724	0.03111041	0.03170061	0.03243119	0.03311734	0.03456146	0.035183	0.03752717	0.0395418	0.04206067	0.04340462	0.04558983	0.04807343
6	0.0155313	0.01573272	0.0157287	0.01582137	0.01529167	0.01580488	0.01550273	0.0160321	0.01594874	0.01637332	0.01657699	0.01692401	0.01677721	0.01722401	0.01732048	0.01855532	0.01780591	0.01771776	0.01802321	0.01853218	0.0184062	0.01909926	0.01897481	0.01971704	0.02001398	0.02040723	0.01962593	0.02030903	0.0211171	0.02236594	0.02285443	0.02419403	0.02487022	0.0261392	0.02643345	0.02861351	0.02821527	0.02891763	0.02935111	0.03068554	0.03162819	0.03285909	0.03295277	0.03489899	0.03659169	0.03968874	0.04174007	0.04459802	0.04682302
6	0.01320217	0.01266982	0.01246474	0.01268098	0.01222243	0.01283333	0.01324353	0.0136037	0.01334524	0.01400399	0.01415448	0.01428896	0.01392642	0.01433033	0.01436064	0.01526394	0.01506507	0.01561476	0.01589319	0.01584175	0.01539602	0.01600498	0.01613501	0.01678299	0.01708024	0.01794985	0.01818422	0.01819901	0.01825094	0.01952995	0.0196026	0.02024102	0.02087305	0.02229771	0.02244831	0.0238339	0.02416386	0.02554803	0.02609321	0.02702293	0.027576	0.02883182	0.02905456	0.03099175	0.03207178	0.03444738	0.03627445	0.03882036	0.04114216
12	0.01608931	0.01675734	0.01667679	0.01713855	0.01697245	0.01756168	0.0174088	0.0174882	0.01745187	0.01825626	0.0181297	0.01799793	0.01800383	0.01901212	0.01909078	0.01888838	0.01849996	0.01939903	0.01947589	0.01986155	0.01991961	0.02071656	0.02054005	0.02101704	0.02135649	0.02178778	0.02202207	0.02322978	0.02384377	0.02513945	0.02542818	0.02559779	0.02548137	0.02699497	0.0267082	0.02789154	0.02909197	0.0299729	0.03021427	0.03127884	0.0322393	0.03403329	0.03458029	0.03621275	0.0381691	0.04136471	0.04247607	0.04471796	0.04696307
12	0.02003389	0.02039886	0.01994379	0.02020443	0.01957605	0.01990938	0.02019589	0.02061416	0.02062531	0.02125191	0.02139303	0.02211386	0.02210567	0.02255956	0.02273853	0.02336043	0.02268871	0.02278113	0.02247832	0.0226376	0.02253412	0.02340921	0.02391641	0.02491331	0.02492573	0.02573158	0.02613526	0.02721875	0.02784816	0.02906678	0.02957611	0.03024678	0.03079369	0.03156444	0.03117583	0.03285134	0.03340609	0.03447891	0.03499861	0.03586332	0.03665322	0.03864605	0.03961472	0.04141089	0.04321254	0.04697422	0.04810252	0.04996031	0.05253727
12	0.01614227	0.01649418	0.01677359	0.0176781	0.01731724	0.01760943	0.01768576	0.01836841	0.0185438	0.01876008	0.01848696	0.01880309	0.01866377	0.01920751	0.01927917	0.01983071	0.01920688	0.01973101	0.02001776	0.02045162	0.02043762	0.02124878	0.02147752	0.02227123	0.02212815	0.02245762	0.02289885	0.02478686	0.0251424	0.02584596	0.02613853	0.02713741	0.02773657	0.02910958	0.02898563	0.03044053	0.03095318	0.03179896	0.03238071	0.03390351	0.03438332	0.0356535	0.03668578	0.03970642	0.04142306	0.04274127	0.04381089	0.04644959	0.04872304
18	0.01783578	0.01816055	0.01825343	0.01862676	0.01783923	0.0181505	0.01868439	0.01908184	0.01897093	0.01926514	0.01921211	0.0196668	0.01970775	0.01987036	0.01980658	0.02063084	0.02030202	0.0203731	0.02024498	0.02102277	0.02105394	0.0215029	0.02184273	0.02260856	0.0225679	0.02367337	0.02406355	0.0246439	0.02467788	0.02571305	0.02595829	0.02676701	0.02697833	0.02820088	0.0287117	0.03024273	0.03012278	0.03135209	0.03215444	0.03395234	0.03495422	0.03626443	0.03678253	0.03917791	0.041053	0.04300118	0.0448765	0.04763013	0.04993228
18	0.01767027	0.01875818	0.01861878	0.0186452	0.01807267	0.01884084	0.01874122	0.01855383	0.01844187	0.01889876	0.01862804	0.01929337	0.01924432	0.01925707	0.01939678	0.02078312	0.02102142	0.02063216	0.01999954	0.02057497	0.02056006	0.02086363	0.02085598	0.02147017	0.02202158	0.02256319	0.02233681	0.0228479	0.02331113	0.02483233	0.02570008	0.02692661	0.0270211	0.02763582	0.02763967	0.0288155	0.02894387	0.03017169	0.03060689	0.03192205	0.03308738	0.0343764	0.03470977	0.03665708	0.03858332	0.04105015	0.04204896	0.04467998	0.04698869
18	0.01919698	0.01898765	0.0182318	0.01850113	0.01832148	0.01901067	0.01895549	0.01904314	0.0191057	0.01986907	0.01976895	0.02020766	0.0198936	0.02033448	0.0205156	0.02142666	0.02096887	0.02144932	0.02109494	0.02150443	0.02193804	0.02274104	0.02242074	0.02330109	0.02356743	0.02376887	0.02470404	0.0267926	0.0267587	0.02748273	0.0273031	0.02764221	0.02823761	0.02961853	0.02980413	0.03151559	0.03182816	0.03280963	0.033377	0.0346863	0.03568451	0.03736764	0.03833545	0.04058261	0.04200238	0.04470661	0.04598986	0.04865013	0.05105548
24	0.02077645	0.02070516	0.0201043	0.02063181	0.02090375	0.02139206	0.01994782	0.01997592	0.02023505	0.02062052	0.02031684	0.02106068	0.02078879	0.02146248	0.02226809	0.02374031	0.02266043	0.02274666	0.02225944	0.02238401	0.02246418	0.02306165	0.02298639	0.02390259	0.0238486	0.0244395	0.02563874	0.02742623	0.02745711	0.02773601	0.02789805	0.02841799	0.02900614	0.03029076	0.03076776	0.03202384	0.03126499	0.03199958	0.03229176	0.03364243	0.03470938	0.03645924	0.03740231	0.04014987	0.04252134	0.04469398	0.04520145	0.04735746	0.04982097
24	0.01863531	0.01936071	0.01952652	0.0193162	0.01833979	0.01907887	0.01960527	0.01978299	0.01968011	0.02028369	0.02012374	0.02054461	0.02042915	0.02086519	0.02105275	0.02143439	0.02139509	0.02122592	0.02153002	0.02243111	0.02237319	0.02283927	0.02287318	0.02359637	0.02374252	0.0240481	0.02406225	0.0250763	0.02546212	0.02643183	0.02690091	0.02823284	0.02816556	0.0290688	0.02885455	0.02974643	0.03069703	0.03220357	0.03302177	0.03420744	0.03482679	0.03661209	0.03731322	0.03813684	0.03931794	0.0426592	0.04439778	0.04702491	0.04906416
24	0.01853025	0.01895764	0.01888555	0.01924578	0.01952787	0.02036671	0.01978847	0.0196754	0.01944446	0.02038438	0.0205512	0.02057181	0.01991063	0.02000985	0.02028206	0.02113522	0.02081816	0.02130439	0.02131831	0.02133282	0.02132729	0.02217373	0.02208984	0.02304795	0.02336452	0.02393024	0.02462787	0.02601802	0.02625453	0.02706021	0.02744666	0.02849391	0.02882849	0.0296319	0.02967213	0.03116035	0.03136901	0.03237097	0.0329157	0.03404809	0.034798	0.03640857	0.0375931	0.04015376	0.04160174	0.04314926	0.04408476	0.04650608	0.04880619
30	0.02070721	0.02119701	0.02139721	0.02151512	0.02103923	0.02183381	0.02148347	0.02140476	0.02137991	0.021658	0.02125758	0.02200084	0.02214308	0.02261209	0.02286396	0.02406513	0.02396312	0.02430099	0.02394659	0.02378819	0.02370801	0.02450578	0.02461988	0.02484078	0.02467718	0.02515722	0.02549444	0.0263632	0.02626657	0.02693934	0.02727728	0.02835704	0.02896601	0.0303529	0.02996556	0.03183465	0.03271516	0.0334359	0.03362718	0.03447414	0.03521875	0.03689884	0.03720896	0.03818832	0.04030574	0.04351467	0.04511384	0.04788393	0.05018452
30	0.02645158	0.02735614	0.0272711	0.02686531	0.02624823	0.02717021	0.02693137	0.02680962	0.02643901	0.0268301	0.02687708	0.02770478	0.02779976	0.0279878	0.02782283	0.02836592	0.02869765	0.02921022	0.02910909	0.02944415	0.02909619	0.0294995	0.02979444	0.03076069	0.03076801	0.03097008	0.03110222	0.03206746	0.032512	0.03339188	0.03321505	0.03385497	0.03480848	0.0364357	0.03615347	0.03749264	0.03727679	0.03814653	0.03917634	0.04066665	0.04130086	0.04309975	0.04340543	0.04443584	0.04670937	0.05035761	0.05154881	0.05342222	0.05579439
30	0.02231068	0.02318864	0.02283885	0.02310987	0.02250463	0.02279317	0.0224914	0.02273361	0.02293679	0.02364622	0.0235674	0.02409728	0.0238429	0.02435335	0.02473754	0.02519886	0.02461651	0.02497725	0.02511369	0.02542909	0.02551282	0.02620381	0.0258769	0.02664629	0.02688477	0.02784947	0.02833688	0.02903898	0.02885962	0.03019794	0.03053856	0.03132638	0.03169626	0.03272477	0.03282646	0.03478525	0.0352687	0.03643736	0.03749809	0.03885138	0.04013195	0.04200045	0.04259066	0.04506767	0.04635601	0.04820736	0.04971458	0.05202504	0.05406097
36	0.02385687	0.02423575	0.02408274	0.02437543	0.02439779	0.02531542	0.02545484	0.02541216	0.02508651	0.02526369	0.02529969	0.02613142	0.02628297	0.02625003	0.02602745	0.02622979	0.02578664	0.02620529	0.0262131	0.02676979	0.02705837	0.02756259	0.02738726	0.02797412	0.02825494	0.02862689	0.02867276	0.03020856	0.03025264	0.03117687	0.0319647	0.03289844	0.03315046	0.03446373	0.03456619	0.03592951	0.03602688	0.03710479	0.03803758	0.03934195	0.04045221	0.04261712	0.0434386	0.04496414	0.0465932	0.04932217	0.05117476	0.05373315	0.05570857
36	0.01920612	0.01992797	0.0198483	0.01992017	0.01945849	0.01960201	0.01940509	0.02005027	0.02020877	0.02081579	0.020384	0.02039438	0.02062938	0.02134128	0.0210233	0.02124064	0.02137083	0.0223284	0.02202468	0.02206927	0.02209343	0.02301902	0.02284039	0.02346848	0.02366568	0.02422944	0.02429871	0.02556335	0.02585799	0.02698076	0.0274131	0.02825028	0.02886631	0.03009114	0.02958036	0.03016235	0.03089803	0.03251321	0.03344148	0.03462694	0.03561408	0.03761763	0.03850848	0.0403498	0.04178198	0.0448078	0.04670915	0.04914203	0.05129839
36	0.01964025	0.0193322	0.01878582	0.01889084	0.01863531	0.01949436	0.02000617	0.02036438	0.0202003	0.02040411	0.02038886	0.0208564	0.0202128	0.02050289	0.02082501	0.0216945	0.02154179	0.02192793	0.02203166	0.02215629	0.02190096	0.02259456	0.02270051	0.02322286	0.02333746	0.02391704	0.02395689	0.02502386	0.02486454	0.02532954	0.02577169	0.02689178	0.02749753	0.02819582	0.02814569	0.03106478	0.03128286	0.03167249	0.03224693	0.03371752	0.03505475	0.03703449	0.03766038	0.03994901	0.0419676	0.04364837	0.04453998	0.04651873	0.04842823
42	0.01458152	0.01462888	0.01446247	0.01477698	0.01483077	0.01504878	0.01508435	0.01548488	0.01505986	0.01577124	0.01625291	0.01632969	0.01611173	0.01642889	0.0164971	0.01708462	0.01665008	0.01705057	0.01719022	0.01769177	0.01770782	0.01831982	0.01844049	0.01893421	0.01877938	0.01920574	0.01929195	0.02016268	0.02005919	0.02129416	0.02138489	0.02187583	0.02222146	0.02380408	0.02426813	0.02557182	0.02656502	0.02827128	0.02940039	0.03098282	0.0322489	0.03403476	0.03437044	0.0350384	0.03637344	0.03936241	0.0414718	0.04405205	0.04578798
42	0.02688882	0.02731178	0.02682802	0.02663273	0.02636641	0.02669213	0.0261677	0.02645602	0.02649106	0.02679809	0.02672747	0.02714499	0.02739153	0.0279879	0.02843111	0.03013262	0.03027822	0.02976357	0.02958604	0.0298739	0.03009487	0.03070915	0.03067911	0.03082901	0.03018994	0.03047586	0.03072711	0.03164925	0.03228834	0.03239721	0.03243955	0.03340512	0.03413242	0.03516169	0.03523319	0.03797766	0.03872414	0.04014845	0.04182292	0.04337035	0.04518855	0.04751087	0.048331	0.05021848	0.05154187	0.0520607	0.05105504	0.05106007	0.0514002
42	0.01634531	0.01678186	0.01675957	0.01675909	0.01695305	0.01810276	0.01723125	0.01677128	0.01656012	0.01669831	0.01682012	0.01711884	0.01701128	0.01757941	0.0174765	0.01794523	0.01792959	0.01846839	0.0185872	0.01908385	0.01899014	0.01876191	0.01881872	0.01938541	0.01953924	0.01980897	0.01958977	0.02034768	0.02051793	0.02103063	0.02142596	0.02201011	0.02225903	0.02316236	0.02387192	0.02506303	0.0250346	0.02616042	0.02682721	0.02842811	0.03000415	0.03146814	0.03197119	0.03378814	0.03453161	0.0356198	0.03633129	0.03807987	0.03946215
48	0.02220748	0.0227988	0.02241635	0.02287605	0.02319588	0.02437522	0.0231005	0.02243644	0.02242413	0.02316729	0.02332309	0.0240134	0.02350087	0.02407917	0.02482934	0.02659384	0.02608364	0.02593297	0.02550846	0.02568029	0.02580977	0.02642475	0.02652047	0.02740498	0.02700139	0.02743741	0.02841028	0.03052054	0.03087024	0.03082282	0.03069927	0.03117825	0.03117537	0.03216746	0.03331517	0.0373238	0.03681412	0.0373906	0.03796876	0.03936372	0.0409577	0.04318187	0.0442798	0.04787645	0.05057842	0.05143615	0.05094783	0.05229184	0.05417781
48	0.02127613	0.02147505	0.02097659	0.02119315	0.02061228	0.02090483	0.02114966	0.0212215	0.02095514	0.02168809	0.02183764	0.02217292	0.02224455	0.0223704	0.02212303	0.02225805	0.02251122	0.02355645	0.02372999	0.02411206	0.02422268	0.02491998	0.02478251	0.02490604	0.02479177	0.02530516	0.02511797	0.02585324	0.02611559	0.02684673	0.02681829	0.02793801	0.0283876	0.02964723	0.02973638	0.03128389	0.03234323	0.03414084	0.03580251	0.03747147	0.03892606	0.04112628	0.04195391	0.04331994	0.04396328	0.04621295	0.04738466	0.04902239	0.05019334
48	0.02212896	0.02250351	0.02265729	0.02302465	0.02200356	0.02185743	0.02223078	0.02279576	0.02250484	0.02302737	0.0231279	0.02326362	0.02310851	0.02344893	0.02332931	0.02369937	0.0238087	0.02430635	0.02470176	0.02547318	0.02517509	0.02568809	0.02610792	0.02690278	0.02636007	0.02641486	0.02642672	0.02689813	0.02714658	0.0279238	0.02816969	0.02966926	0.03079917	0.03149867	0.03094218	0.03279981	0.03396198	0.03519388	0.03614623	0.03784366	0.03946752	0.04180533	0.0434946	0.04640634	0.04716798	0.04885279	0.05006415	0.05216262	0.05386453
[truncated: 419 more columns]
